# Supplementary material for: A Randomized, Double-Blind, Placebo-Controlled, Multicenter Study to Evaluate the Safety and Efficacy of ThymoQuinone Formula (TQF) for Treating Outpatient SARS-CoV-2
Source: Pathogens. 2022 May 7;11(5):551. doi: 10.3390/pathogens11050551 (PMC9144779; doi:10.3390/pathogens11050551)
Supplement: Supplementary file 1 [file pathogens-11-00551-s001.zip]

Archive with 1 entries (1 files):
- pathogens-1717026-supplementary.pdf
